# Supplementary material for: Effects of silver nanoparticles on the physiology, stress, and mineral uptake of banana cultivars in vitro and greenhouse
Source: Front Plant Sci. 2025 Aug 12;16:1527137. doi: 10.3389/fpls.2025.1527137 (PMC12378748; doi:10.3389/fpls.2025.1527137)
Supplement: Supplementary file 6 [file Table1.xlsx]

## Sheet: Hoja1
	Plant Height (cm)					Diameter (cm)					No. Leaves					Foliar Emission					Chlorophyll (SPAD)
Concentration	Week 1	Week 2	Week 3	Week 4	Week 5	Week 1	Week 2	Week 3	Week 4	Week 5	Week 1	Week 2	Week 3	Week 4	Week 5	Week 1	Week 2	Week 3	Week 4	Week 5	Week 1	Week 2	Week 3	Week 4	Week 5
25 ppm	28	29	29	29	28	5	5	6	6	6	4	5	5	5	6	4	5.8	5.2	5.6	6	21.6	39.3	72.1	42.3	45
25 ppm	25	27	28	28	26	6	6	6.5	6.5	5	7	7	6	6	7	7.8	7.2	6.2	6.4	7.2	24	46.7	53.4	28.3	46.7
25 ppm	23	23	26	27	28	5.5	5.5	6	6	5	5	5	5	6	6	5.2	5	5.2	6.8	6.4	23	33.5	42.8	56.5	27.1
25 ppm	25	26	26.5	28	29	6	6	6.5	6.5	5.5	6	7	6	7	7	6.2	7.2	6.4	7.2	7.4	33	21.4	69.8	56.8	36.7
25 ppm	25	29	29	31	29	6.5	6.5	7	7	6.5	6	6	6	7	7	6.6	6.2	6.6	7.2	7.4	31.4	38.1	65.8	63.4	65.6
50 ppm	25	25	25	26	25	5.5	5.5	6	6	5.5	5	5	5	4	5	5.4	5.8	5.2	4.4	5.2	24.5	49.6	57.4	65.8	68.7
50 ppm	22	22	23	24	23	5	5.5	6	6	4.5	7	7	7	7	7	7.4	7	7.4	7.2	7.2	22.6	27.6	60.2	75.4	64.1
50 ppm	21	22	22	24	27	5.5	5.5	6	6.5	5.5	5	6	6	7	7	5.4	6	6.4	7	7.4	29.6	38.3	86	55.4	50
50 ppm	25	25	26	27	27	5	5	5.5	6	5.5	4	5	5	6	5	4	5.8	5.2	6.8	5.2	19.9	31.9	60.9	48.8	36.9
50 ppm	21	23	24	24	24	6	6.5	6.5	6	5.5	5	6	6	6	6	5.2	6	6.2	6.2	6.4	24.9	16	50.2	60.1	24.3
100 ppm	22	25	29	29	29	6	6	6	6	5.5	6	6	7	7	7	6.2	6	7.4	7.8	7	32.6	46.1	82.6	37.4	57.4
100 ppm	19	20	20	20	19	5	5	5	5	5	5	5	5	5	6	5.4	5.8	5.2	5.4	6	17.1	23.3	59	18	39.6
100 ppm	23	24	24.5	26	26	5.5	5.5	6	6	5.5	5	6	6	6	7	5.2	6.8	6.2	6.4	7	26.8	28.8	69.4	39.9	73.9
100 ppm	27	27	30	31	30	6.5	6.5	6.5	6.5	6.5	7	6	6	7	7	7.4	6	6.4	7.2	7.4	35.1	43.1	84.1	45.3	67.2
100 ppm	19	22	22	28	27	5	5.5	5.5	6	6	5	5	5	6	7	5	5.8	5.2	6.2	7.8	25.1	29.2	64.7	33	57.5
0 ppm	20	20	21	22	21	5	5	5	5	5	5	5	4	4	5	5.8	5	4.4	4.4	5.8	27.1	46.1	83.3	47.9	33.7
0 ppm	28	31	31	31	31	6.5	6.5	7	6	5	7	7	6	5	5	7.8	7.4	6.4	5.8	5.2	27.1	46.8	57.4	29.5	59
0 ppm	25	31	31	31	31	6	6.5	6.5	7	6.5	5	5	5	6	6	5.4	5.2	5.8	6.2	6.4	40.7	42.9	104.9	67.6	60.6
0 ppm	20	30	32	33	33	6.5	6.5	7	7	7	7	8	7	7	7	7.6	8.4	7.2	7.2	7.4	49.8	38.7	116.3	79.6	53.6
0 ppm	22	23	24	24	27	6.5	6.5	6.5	6.5	5.5	6	6	6	7	7	6.8	6.2	6.8	7.2	7.4	33.7	33.8	72.5	58.5	56.1
