# Supplementary material for: Effects of silver nanoparticles on the physiology, stress, and mineral uptake of banana cultivars in vitro and greenhouse
Source: Front Plant Sci. 2025 Aug 12;16:1527137. doi: 10.3389/fpls.2025.1527137 (PMC12378748; doi:10.3389/fpls.2025.1527137)
Supplement: Supplementary file 7 [file Table2.xlsx]

## Sheet: Hoja1
	Foliar Emission					Diameter (cm)					Chlorophyll (SPAD)					Plant Height (cm)					Number of leaces
Concentration	Week 1	Week 2	Week 3	Week 4	Week 5	Week 1	Week 2	Week 3	Week 4	Week 5	Week 1	Week 2	Week 3	Week 4	Week 5	Week 1	Week 2	Week 3	Week 4	Week 5	Week 1	Week 2	Week 3	Week 4	Week 5
25 ppm	1.8	2.8	2.2	2.2	2.8	5.5	5.5	6	5.5	5.5	14.2	36	20.9	31.9	61.7	22	22	22	22	18	5	5	5	5	5
25 ppm	6.6	6.2	6	6.2	6.4	6	6	6	6.5	6	32.6	58	65	58.6	74.1	22	23	23	25	23	6	6	6	6	6
25 ppm	6.8	6.8	6	5.2	5.2	6	6.5	6.5	6	6	25.9	27.3	27.2	28.6	42.3	22	24.5	24.5	24.5	23	6	6	6	5	5
25 ppm	6.2	7.8	5.8	5.2	5.4	5.5	6	6	6	5	37.2	48.5	58.6	38.1	45.3	23	25	25	25	22	6	7	5	5	5
25 ppm	4.4	5	4.4	5.8	5.8	5.5	6.5	6	6	5	23	35.5	33.7	42.8	42.9	25	25.5	26	26	25	4	5	4	5	5
50 ppm	5	5.6	6.8	5.8	5.2	5.5	6	6	6	6	27.5	26.2	28.3	44.1	56.3	26	31	31	31	29	5	5	6	5	5
50 ppm	6.6	6	6.4	7.8	7.8	6	6.5	6.5	7	6	20.5	21.3	26.5	57.6	67.8	23	23	26	26	24	6	6	6	7	7
50 ppm	5.8	5.2	5.6	5.8	5.2	6	6.5	6	6.5	5	19.7	38	43.5	45.4	53.8	26	26.5	27	27	25	5	5	5	5	5
50 ppm	5.6	5.8	5.8	5.8	4.8	5	5	5	5	4	31.2	28.9	21.1	41.8	36.9	24	24	25	25	24	5	5	5	5	4
50 ppm	5.4	6.8	5.2	5.6	6.2	5.5	6	6	6.5	6	16.6	24.2	30.4	29.1	43.8	20	22	24	24	27	5	6	5	5	6
100 ppm	5.6	5.8	6	5	5.2	6	6.5	6.5	6.5	5	38	29.4	47.3	53.7	51	24	27	28	28	26	5	5	6	5	5
100 ppm	5.8	7.4	6.8	6	6.2	5.5	6.5	6	6	6	28.6	29.7	46.3	42.7	49.7	21	25	25	25	25	5	7	6	6	6
100 ppm	4.8	5.4	4.8	6	6.2	5.5	6.5	6.5	6.5	6	23.4	29.2	28.9	53.2	56.5	21	25	25	25	23	4	5	4	6	6
100 ppm	6.6	5.2	4.4	6.8	6	4.5	5	5	5	6	21.8	25.1	26.5	49.7	55.5	21	22	22	22	20	6	5	4	6	6
100 ppm	4.8	5.4	5.6	5.8	5.2	6	6.5	6.5	6.5	5	32.6	43.7	40.2	51.6	49.6	25	26	27	27	25	4	5	5	5	5
0 ppm	5.8	5.8	5.2	5.6	5.4	5.5	5.5	6	6	4	28	42.9	42.3	61.1	47.4	24	25	25	25	24	5	5	5	5	5
0 ppm	6	5.6	5.8	5	5.2	5	6	6	6	4	27.3	30.5	43	44	43.2	20	22	22	22	18	6	5	5	5	5
0 ppm	5.4	5.8	5	5.2	5.4	4.5	5	5.5	5.5	5.5	23.2	29.5	33.7	38.2	36.9	21	23	23	23.5	23	5	5	5	5	5
0 ppm	5.4	6	6.2	5.4	5.6	6	7	6.5	6.5	5.5	33.8	28.6	35.1	36.8	67.4	24	24	24	25	23	5	6	6	5	5
0 ppm	5	4.4	5.8	5.8	5.2	5	5.5	6	6	5.5	27	22	24.9	25.2	30.2	23	24	25	25	22	5	4	5	5	5
