# Supplementary material for: Effects of silver nanoparticles on the physiology, stress, and mineral uptake of banana cultivars in vitro and greenhouse
Source: Front Plant Sci. 2025 Aug 12;16:1527137. doi: 10.3389/fpls.2025.1527137 (PMC12378748; doi:10.3389/fpls.2025.1527137)
Supplement: Supplementary file 8 [file Table3.xlsx]

## Sheet: Datos crudos
	Tratamiento	Réplica	No. brotes	Altura (cm)	No. hojas	Clorofila (CCI)	No. raíces	Tamaño raíz larga (cm)
	0	1	1	1.8	2	8	8	6.5
	0	1	1	1	2	6.4	5	3.5
	0	1	0	2.5	3	11.3	5	7.5
	0	1	1	2	2	7.8	7	5
	0	1	0	2.2	3	11.8	7	6.2
	0	1	0	2	3	9.4	7	6.4
	0	1	0	2.8	3	7	8	6.5
	0	1	0	1.5	2	11.4	6	5.6
	0	1	1	3	3	6.3	9	5.5
	0	1	1	1.5	3	6.9	6	6
	0	2	0	2.7	3	8.5	4	8.5
	0	2	1	2	2	7.3	9	5.5
	0	2	1	2.4	2	8.8	5	4.5
	0	2	2	1.5	1	2.2	5	3.7
	0	2	0	1.7	2	8.4	6	5.5
	0	2	0	2.5	3	4.1	3	7
	0	2	0	3	4	3.2	6	5.5
	0	2	0	2.5	2	10.7	9	8
	0	2	0	2	3	5.9	8	4.7
	0	2	1	1.8	2	8.8	8	5.2
	0	3	3	3	3	5	8	8.8
	0	3	0	2.3	2	11.3	6	5.6
	0	3	0	2.5	2	10.4	9	7
	0	3	0	2	3	8.8	3	7.6
	0	3	0	2.5	2	14	6	6.1
	0	3	1	2	3	6	3	4.2
	0	3	0	2.5	2	10.3	6	5.1
	0	3	1	0.7	1	1.8	2	2.8
	0	3	2	2.5	2	4.2	5	7.9
	0	3	0	2.5	3	11.8	6	6.6
	0	4	0	2	3	8.4	9	8.5
	0	4	0	2.3	3	13.6	7	9.4
	0	4	1	1.7	3	6.9	4	5.8
	0	4	1	2	3	5	8	5.7
	0	4	0	2.5	3	11.4	9	8.5
	0	4	0	1.5	2	6.2	5	4.4
	0	4	0	1.2	2	2.8	3	6.6
	0	4	0	1.3	3	7.1	3	6.7
	0	4	0	1	1	2.9	2	2.6
	0	4	3	0.7	1	1.3	3	2
	0	5	0	2	3	3.1	4	3
	0	5	0	3	3	13.8	8	6
	0	5	0	3	3	9.9	6	4.3
	0	5	0	2.5	3	4.9	6	5
	0	5	0	1.5	2	6.3	3	7.9
	0	5	0	3	2	2.3	7	6.5
	0	5	0	2.3	3	3.1	6	5.2
	0	5	0	2	3	3.4	6	7.3
	0	5	1	1	2	3.2	6	2.8
	25	1	0	1.5	2	6.5	3	3.5
	25	1	1	1	0	1.8	0	0		Altura: 1 cm en total pseudotallo sin hojas abiertas; ninguna hoja abierta
	25	1	0	1.3	2	7.6	3	2.5
	25	1	0	1.5	1	2.1	4	1.5
	25	1	1	2	2	3	3	1.3
	25	1	1	1.5	2	2.4	2	3.2
	25	1	0	1.4	2	8.1	0	0
	25	1	0	1.7	3	1.4	2	2.5
	25	1	0	1	1	2.6	4	1.7
	25	1	0	1.5	2	7.1	2	4.1
	25	2	0	1	2	7.8	2	2.6
	25	2	0	1.3	2	1.5	0	0
	25	2	0	1	1	1.2	0	0
	25	2	0	1.2	1	3.9	1	0.6
	25	2	0	1	1	1.8	3	2.5
	25	2	0	1	1	1.4	0	0
	25	2	0	1	2	3.3	0	0
	25	2	0	1.5	2	3	2	3.5
	25	2	0	2	2	7.5	3	2
	25	2	0	2	2	7.1	2	3
	25	3	0	1	1	6.8	3	2.1
	25	3	0	1.5	1	6.4	2	2.9
	25	3	3	1.5	2	3.4	2	3
	25	3	0	1.5	2	5.2	2	2.9
	25	3	1	1	2	11.9	1	0.6
	25	3	1	1.5	2	6.1	1	2
	25	3	0	1	1	1.6	0	0		Minihoja
	25	3	0	2	2	4.5	1	2.2
	25	3	0	1	2	3.1	2	1.7
	25	4	0	1.7	2	3.9	2	4.3
	25	4	0	1.2	3	9.5	6	2.1
	25	4	0	1.1	2	1.4	0	0
	25	4	0	1.1	2	1.3	3	1.8
	25	4	0	1	1	10.6	2	1.3
	25	4	0	0.8	1	2.6	3	2.4
	25	4	1	1.2	1	2.7	3	1.2
	25	4	1	0.5	0	0	3	2.4
	25	4	0	0	0	0	0	0
	25	4	0	1.2	0	0	0	0
	25	5	0	1.4	2	3.1	2	3.6
	25	5	0	2	2	1.8	3	4
	25	5	0	1.8	2	2.9	3	2
	25	5	0	1	2	8	3	3.2
	25	5	0	1.5	2	2.4	3	2.6
	25	5	0	1.7	2	4.3	3	3.6
	25	5	0	1.5	1	1.5	0	0
	25	5	0	1.5	2	4.2	2	3.8
	25	5	0	2	2	2.4	0	0
	25	5	0	1	2	1.3	3	2.5
	50	1	0	1.8	1	6	3	2.5
	50	1	0	2.2	2	6.9	4	2.4
	50	1	0	1.9	1	4.7	3	3.5
	50	1	0	1.5	1	1.2	2	0.4
	50	1	4	1	0	0	2	0.9
	50	1	0	1.4	1	1.3	2	1.3
	50	1	0	1	1	2.9	2	1.6
	50	1	0	1.5	2	1.4	3	3.1
	50	1	0	1.5	1	2.9	2	2
	50	1	1	0.3	0	0	1	0.5
	50	2	1	1.2	2	1.9	3	1.4
	50	2	0	1.9	1	8.4	3	2.1
	50	2	0	3	2	9.1	2	2.3
	50	2	0	2.1	2	1.2	2	2.7
	50	2	0	0.7	0	0	2	1.2
	50	2	0	1.7	2	1.2	2	2
	50	2	0	1.7	2	1.2	2	4.1
	50	2	1	0.8	0	0	2	0.3
	50	2	3	0.6	0	0	2	1.3
	50	2	2	0.7	1	1.3	2	2
	50	3	0	1.5	1	1.3	3	2.1
	50	3	0	1.5	1	1.1	3	3.6
	50	3	1	1.4	1	5.1	1	1.2
	50	3	0	2	2	1.2	2	2.3
	50	3	0	1	0	0	2	1.9
	50	3	1	1.2	1	1.9	0	0
	50	3	2	1.4	2	6.7	2	1.6
	50	3	0	0.4	0	0	1	0.3
	50	3	3	0.6	1	1.2	1	2.7
	50	3	3	1.5	1	1.3	2	1.4
	50	4	0	1.8	2	4.1	2	2.2
	50	4	1	1.6	2	7.3	2	3.3
	50	4	0	2	2	5.9	5	2.7
	50	4	0	1.7	2	4	3	2.8
	50	4	4	0.3	0	0	0	0
	50	4	0	1.5	1	1.7	1	0.5
	50	4	0	1.5	1	7.7	2	1.3
	50	4	0	1.2	2	7.7	4	0.9
	50	4	0	2.2	2	11.1	3	4.5
	50	4	2	1.6	2	4	4	2.8
	50	5	2	2.5	2	2.7	1	1.6
	50	5	0	1.2	1	2.4	1	2.9
	50	5	0	1.2	2	1.5	4	1
	50	5	0	1	2	1.1	1	1
	50	5	1	1.7	1	3	2	0.8
	50	5	1	1.3	1	1.9	0	0
	50	5	0	1.1	1	4.2	2	1
	50	5	0	0.7	1	2.3	0	0
	50	5	0	1.8	2	3.4	3	2.8
	50	5	1	1.4	2	8.2	3	3.5
	100	1	0	1.5	2	6.1	1	1.5
	100	1	0	0.5	1	1.8	0	0
	100	1	0	0.6	0	0	0	0
	100	1	0	0.9	1	2.1	0	0
	100	1	0	1	1	4.9	0	0
	100	1	0	1.2	1	7.1	4	2
	100	1	0	1.6	2	3	0	0
	100	1	0	1.3	2	7.5	2	1.2
	100	1	0	1.4	2	7.3	4	1.5
	100	1	0	1.7	2	7.6	2	2
	100	2	0	1	1	1.6	0	0
	100	2	0	1.5	2	3.5	1	0.4
	100	2	0	1.3	2	2.1	1	0.5
	100	2	0	1.4	2	1.7	1	0.8
	100	2	0	1.5	1	3.2	1	0.7
	100	2	0	1.3	2	6.9	1	1.5
	100	2	0	0.9	2	4.1	2	3
	100	2	0	1.3	1	1.9	5	2.2
	100	2	0	1.5	2	2.2	3	3.1
	100	2	0	1.2	2	9.3	7	2.3
	100	3	0	0.5	0	0	0	0
	100	3	0	1.5	1	3.7	1	0.4
	100	3	0	0.7	1	2.3	1	1
	100	3	0	1.7	2	5.7	1	2.7
	100	3	0	1.5	2	6.1	1	3.5
	100	3	0	1	1	6.3	3	3
	100	3	1	1	2	5.5	1	1
	100	3	0	1.6	2	2.6	2	1.5
	100	3	0	1.5	2	2	1	2.8
	100	3	0	1	2	12.3	4	3.5
	100	4	0	0.7	1	2.2	0	0
	100	4	0	1	2	1.4	1	1.7
	100	4	0	1.4	2	1.9	3	0.4
	100	4	0	1.3	2	3.9	0	0
	100	4	0	1.3	1	5.8	1	1
	100	4	0	1.9	2	3	1	1
	100	4	0	1.5	1	1.3	1	1
	100	4	0	1.5	2	4.8	3	3.5
	100	4	0	1.6	2	7.2	2	1.2
	100	5	0	1.4	2	1.3	1	2
	100	5	0	1.9	2	2.4	0	0
	100	5	0	2	1	1.5	0	0
	100	5	0	2	2	3.7	2	0.5
	100	5	0	1.6	2	4.8	0	0
	100	5	0	1.5	2	2.7	1	3.8
	100	5	0	1.9	2	3.9	3	3
	100	5	0	1.4	2	6.7	0	0
	100	5	0	1.6	2	3.8	1	0.7

## Sheet: Datos tratados
	PROMEDIO		0.469388	2.06939	2.46939	7.21224	5.91837	5.85102		Paso 1. Calcular la unidad con mayor error								Paso 2. Eliminar los datos con mayor error para dejar un total de 48 replicas por tratamiento	Average								Paso 3. Ver si los residuos de los datos tienen normalidad (IBM SPSS Stadistics)						Paso 4. Comparar las medias con ANOVA si la distribución es normal o comparar las medianas con Kruskal-Wallis si la distribución es no parametrica
	Concentration	Replicate	Shoot number	Shoot length (cm)	Leave numbers	Chrolophyll (CCI)	Root number	Largest Root length (cm)		No. brotes	Altura (cm)	No. hojas	Clorofila (CCI)	No. raíces	Tamaño raíz larga (cm)			Tratamiento	No. brotes	Altura (cm)	No. hojas	Clorofila (CCI)	No. raíces	Tamaño raíz larga (cm)			No. brotes	No tiene normalidad					No. brotes										Comparación de medianas por Kruskal-Wallis				Existe diferencia significativa entre los grupos
	0	1	1	1.8	2	8	8	6.5	1	0.530612	0.269388	0.469388	0.787755	2.08163	0.64898			0	1	1.8	2	8	8	6.5			Prueba de Kolmogorov-Smirnov para una muestra						Estadísticos descriptivos
	0	1	1	1	2	6.4	5	3.5	2	0.530612		0.469388	0.812245	0.918367	2.35102			0	1	1	2	6.4	5	3.5					Unstandardized Residual					N	Mediana	Desviación típica	Error típico	Intervalo de confianza para la media al 95%		Mínimo	Máximo
	0	1	0	2.5	3	11.3	5	7.5	3	0.469388	0.430612	0.530612	4.08776	0.918367	1.64898			0	0	2.5	3	11.3	5	7.5			N		192									Límite inferior	Límite superior
	0	1	1	2	2	7.8	7	5	4	0.530612	0.0693878	0.469388	0.587755	1.08163	0.85102			0	1	2	2	7.8	7	5			Parámetros normalesa,b	Media	.0000000				0	48	0	.67896	.09800	.2195	.6138	.00	3.00
	0	1	0	2.2	3	11.8	7	6.2	5	0.469388	0.130612	0.530612	4.58776	1.08163	0.34898			0	0	2.2	3	11.8	7	6.2				Desviación típica	.61588909				25	48	0	.35667	.05148	.0423	.2494	.00	1.00
	0	1	0	2	3	9.4	7	6.4	6	0.469388	0.0693878	0.530612	2.18776	1.08163	0.54898			0	0	2	3	9.4	7	6.4			Diferencias más extremas	Absoluta	.364				50	48	0	.89819	.12964	.2809	.8025	.00	3.00
	0	1	0	2.8	3	7	8	6.5	7	0.469388								0	0	2.8	3	7	8	6.5				Positiva	.364				100	48	0	.14434	.02083	-.0211	.0627	.00	1.00
	0	1	0	1.5	2	11.4	6	5.6	8	0.469388								0	0	1.5	2	11.4	6	5.6				Negativa	-.252				Total	192	0	.62585	.04517	.1922	.3703	.00	3.00
	0	1	1	3	3	6.3	9	5.5	9	0.530612		0.530612	0.912245	3.08163	0.35102			0	1	3	3	6.3	9	5.5			Z de Kolmogorov-Smirnov		5046
	0	1	1	1.5	3	6.9	6	6	10	0.530612								0	1	1.5	3	6.9	6	6			Sig. asintót. (bilateral)		.000
	0	2	0	2.7	3	8.5	4	8.5	11	0.469388								0	0	2.7	3	8.5	4	8.5			a La distribución de contraste es la Normal.
	0	2	1	2	2	7.3	9	5.5	12	0.530612	0.0693878	0.469388	0.0877551	3.08163	0.35102			0	1	2	2	7.3	9	5.5			b Se han calculado a partir de los datos.
	0	2	1	2.4	2	8.8	5	4.5	13	0.530612	0.330612	0.469388	1.58776	0.918367	1.35102			0	1	2.4	2	8.8	5	4.5
	0	2	2	1.5	1	2.2	5	3.7	14	1.53061								0	2	1.5	1	2.2	5	3.7
	0	2	0	1.7	2	8.4	6	5.5	15	0.469388	0.369388	0.469388	1.18776	0.0816327	0.35102			0	0	1.7	2	8.4	6	5.5
	0	2	0	2.5	3	4.1	3	7	16	0.469388	0.430612	0.530612	3.11224	2.91837	1.14898			0	0	2.5	3	4.1	3	7			Altura (cm)	Tiene distribución normal					Altura (cm)										ANOVA de un factor		Existe diferencia significativa entre los grupos
	0	2	0	3	4	3.2	6	5.5	17	0.469388		1.53061	4.01224	0.0816327	0.35102			0	0	3	2	3.2	6	5.5			Prueba de Kolmogorov-Smirnov para una muestra						Estadísticos descriptivos
	0	2	0	2.5	2	10.7	9	8	18	0.469388								0	0	2.5	3	10.7	9	8					Unstandardized Residual															Suma de cuadrados	gl	Media cuadrática	F	Sig.
	0	2	0	2	3	5.9	8	4.7	19	0.469388	0.0693878	0.530612	1.31224	2.08163	1.15102			0	0	2	2	5.9	8	4.7			N		192					N	Media	Desviación típica	Error típico	Intervalo de confianza para la media al 95%		Mínimo	Máximo		Inter-grupos	19755	3	6585	29933	.000
	0	2	1	1.8	2	8.8	8	5.2	20	0.530612	0.269388	0.469388	1.58776	2.08163	0.65102			0	1	1.8	3	8.8	8	5.2			Parámetros normalesa,b	Media	.0000000									Límite inferior	Límite superior				Intra-grupos	41358	188	.220
	0	3	3	3	3	5	8	8.8	21	2.53061		0.530612	2.21224	2.08163	2.94898			0	3	3	2	5	8	8.8				Desviación típica	.51901706				0	48	20979	.60088	.08673	19234	22724	.70	3.00		Total	61113	191
	0	3	0	2.3	2	11.3	6	5.6	22	0.469388	0.230612	0.469388	4.08776	0.0816327	0.25102			0	0	2.3	2	11.3	6	5.6			Diferencias más extremas	Absoluta	.065				25	48	13458	.36725	.05301	12392	14525	.50	2.00
	0	3	0	2.5	2	10.4	9	7	23	0.469388	0.430612	0.469388	3.18776	3.08163	1.14898			0	0	2.5	3	10.4	9	7				Positiva	.054				50	48	13958	.49377	.07127	12525	15392	.30	2.50
	0	3	0	2	3	8.8	3	7.6	24	0.469388	0.0693878	0.530612	1.58776	2.91837	1.74898			0	0	2	2	8.8	3	7.6				Negativa	-.065				100	48	13354	.37444	.05405	12267	14441	.50	2.00
	0	3	0	2.5	2	14	6	6.1	25	0.469388	0.430612	0.469388	6.78776	0.0816327	0.24898			0	0	2.5	3	6	6	6.1			Z de Kolmogorov-Smirnov		.905				Total	192	15438	.56565	.04082	14632	16243	.30	3.00
	0	3	1	2	3	6	3	4.2	26	0.530612	0.0693878	0.530612	1.21224	2.91837	1.65102			0	1	2	2	10.3	3	4.2			Sig. asintót. (bilateral)		.386
	0	3	0	2.5	2	10.3	6	5.1	27	0.469388	0.430612	0.469388	3.08776	0.0816327	0.75102			0	0	2.5	1	1.8	6	5.1			a La distribución de contraste es la Normal.
	0	3	1	0.7	1	1.8	2	2.8	28	0.530612		1.46939	5.41224	3.91837	3.05102			0	1	0.7	2	4.2	5	2.8			b Se han calculado a partir de los datos.
	0	3	2	2.5	2	4.2	5	7.9	29	1.53061								0	2	2.5	3	11.8	6	7.9
	0	3	0	2.5	3	11.8	6	6.6	30	0.469388								0	0	2.5	3	8.4	9	6.6
	0	4	0	2	3	8.4	9	8.5	31	0.469388	0.0693878	0.530612	1.18776	3.08163	2.64898			0	0	2	3	13.6	7	8.5
	0	4	0	2.3	3	13.6	7	9.4	32	0.469388	0.230612	0.530612	6.38776	1.08163	3.54898			0	0	2.3	3	6.9	4	9.4
	0	4	1	1.7	3	6.9	4	5.8	33	0.530612	0.369388	0.530612	0.312245	1.91837	0.0510204			0	1	1.7	3	5	8	5.8			Hojas	No tiene normalidad					Hojas										Comparación de medianas por Kruskal-Wallis				Existe diferencia significativa entre los grupos
	0	4	1	2	3	5	8	5.7	34	0.530612	0.0693878	0.530612	2.21224	2.08163	0.15102			0	1	2	3	11.4	9	5.7			Prueba de Kolmogorov-Smirnov para una muestra						Estadísticos descriptivos
	0	4	0	2.5	3	11.4	9	8.5	35	0.469388								0	0	2.5	2	6.2	5	8.5					Unstandardized Residual					N	Mediana	Desviación típica	Error típico	Intervalo de confianza para la media al 95%		Mínimo	Máximo
	0	4	0	1.5	2	6.2	5	4.4	36	0.469388								0	0	1.5	2	2.8	3	4.4			N		192									Límite inferior	Límite superior
	0	4	0	1.2	2	2.8	3	6.6	37	0.469388								0	0	1.2	3	7.1	3	6.6			Parámetros normalesa,b	Media	.0000000				0	48	3	.64926	.09371	22490	26260	1.00	3.00
	0	4	0	1.3	3	7.1	3	6.7	38	0.469388								0	0	1.3	1	2.9	2	6.7				Desviación típica	.71956012				25	48	2	.66811	.09643	14518	18398	.00	3.00
	0	4	0	1	1	2.9	2	2.6	39	0.469388		1.46939	4.31224	3.91837	3.25102			0	0	1	1	1.3	3	2.6			Diferencias más extremas	Absoluta	.140				50	48	1	.68901	.09945	11124	15126	.00	2.00
	0	4	3	0.7	1	1.3	3	2	40	2.53061		1.46939	5.91224	2.91837	3.85102			0	0	2	3	3.1	4	3				Positiva	.094				100	48	2	.56962	.08222	14596	17904	.00	2.00
	0	5	0	2	3	3.1	4	3	41	0.469388	0.0693878	0.530612	4.11224	1.91837	2.85102			0	0	3	3	13.8	8	6				Negativa	-.140				Total	192	2.5	.76403	.05514	16464	18640	.00	3.00
	0	5	0	3	3	13.8	8	6	42	0.469388								0	0	3	3	9.9	6	4.3			Z de Kolmogorov-Smirnov		1934
	0	5	0	3	3	9.9	6	4.3	43	0.469388		0.530612	2.68776	0.0816327	1.55102			0	0	2.5	3	4.9	6	5			Sig. asintót. (bilateral)		.001
	0	5	0	2.5	3	4.9	6	5	44	0.469388	0.430612	0.530612	2.31224	0.0816327	0.85102			0	0	1.5	2	6.3	3	7.9			a La distribución de contraste es la Normal.
	0	5	0	1.5	2	6.3	3	7.9	45	0.469388								0	0	3	2	2.3	7	6.5			b Se han calculado a partir de los datos.
	0	5	0	3	2	2.3	7	6.5	46	0.469388								0	0	2.3	3	3.1	6	5.2
	0	5	0	2.3	3	3.1	6	5.2	47	0.469388	0.230612	0.530612	4.11224	0.0816327	0.65102			0	0	2	3	3.4	6	7.3
	0	5	0	2	3	3.4	6	7.3	48	0.469388	0.0693878	0.530612	3.81224	0.0816327	1.44898			0	1	1	2	3.2	6	2.8
	0	5	1	1	2	3.2	6	2.8	49	0.530612		0.469388	4.01224	0.0816327	3.05102			25	0	1.5	2	6.5	3	3.5
	PROMEDIO		0.204082	1.31837	1.61224	3.95918	1.91837	1.89184		No. brotes	Altura (cm)	No. hojas	Clorofila (CCI)	No. raíces	Tamaño raíz larga (cm)			25	1	1	0	1.8	0	0			Clorofila (CCI)	Tiene distribución normal					Clorofila (CCI)										ANOVA de un factor		Existe diferencia significativa entre los grupos
	25	1	0	1.5	2	6.5	3	3.5	1	0.204082	0.181633	0.387755	2.54082	1.08163	1.60816			25	0	1.3	2	7.6	3	2.5			Prueba de Kolmogorov-Smirnov para una muestra						Descriptivos
Altura: 1 cm en total pseudotallo sin hojas abiertas; ninguna hoja abierta	25	1	1	1	0	1.8	0	0	2	0.795918	0.318367	1.61224	2.15918	1.91837	1.89184			25	0	1.5	1	2.1	4	1.5					Unstandardized Residual														Clorofila
	25	1	0	1.3	2	7.6	3	2.5	3	0.204082	0.0183673	0.387755	3.64082	1.08163	0.608163			25	1	2	2	3	3	1.3			N		192					N	Media	Desviación típica	Error típico	Intervalo de confianza para la media al 95%		Mínimo	Máximo			Suma de cuadrados	gl	Media cuadrática	F	Sig.
	25	1	0	1.5	1	2.1	4	1.5	4	0.204082	0.181633	0.612245	1.85918	2.08163	0.391837			25	1	1.5	2	2.4	2	3.2			Parámetros normalesa,b	Media	.0000000									Límite inferior	Límite superior				Inter-grupos	486754	3	162251	20841	.000
	25	1	1	2	2	3	3	1.3	5	0.795918		0.387755	0.959184	1.08163	0.591837			25	0	1.4	2	8.1	0	0				Desviación típica	305753438				0	48	70708	333747	.48172	61017	80399	1.30	13.80		Intra-grupos	1463626	188	7785
	25	1	1	1.5	2	2.4	2	3.2	6	0.795918	0.181633	0.387755	1.55918	0.0816327	1.30816			25	0	1.7	3	1.4	2	2.5			Diferencias más extremas	Absoluta	.090				25	48	37938	267219	.38570	30178	45697	.00	10.60		Total	1950380	191
	25	1	0	1.4	2	8.1	0	0	7	0.204082	0.0816327	0.387755	4.14082	1.91837	1.89184			25	0	1	1	2.6	4	1.7				Positiva	.090				50	48	28208	251404	.36287	20908	35508	.00	8.40
	25	1	0	1.7	3	1.4	2	2.5	8	0.204082		1.38776	2.55918	0.0816327	0.608163			25	0	1.5	2	7.1	2	4.1				Negativa	-.066				100	48	40146	255759	.36916	32719	47572	.00	12.30
	25	1	0	1	1	2.6	4	1.7	9	0.204082	0.318367	0.612245	1.35918	2.08163	0.191837			25	0	1	2	7.8	2	2.6			Z de Kolmogorov-Smirnov		1241				Total	192	44250	319553	.23062	39701	48799	.00	13.80
	25	1	0	1.5	2	7.1	2	4.1	10	0.204082	0.181633	0.387755	3.14082	0.0816327	2.20816			25	0	1.3	2	1.5	0	0			Sig. asintót. (bilateral)		.092
	25	2	0	1	2	7.8	2	2.6	11	0.204082		0.387755	3.84082	0.0816327	0.708163			25	0	1	1	1.2	0	0			a La distribución de contraste es la Normal.
	25	2	0	1.3	2	1.5	0	0	12	0.204082	0.0183673	0.387755	2.45918	1.91837	1.89184			25	0	1.2	1	3.9	1	0.6			b Se han calculado a partir de los datos.
	25	2	0	1	1	1.2	0	0	13	0.204082		0.612245	2.75918	1.91837	1.89184			25	0	1	1	1.8	3	2.5
	25	2	0	1.2	1	3.9	1	0.6	14	0.204082	0.118367	0.612245	0.0591837	0.918367	1.29184			25	0	1	1	1.4	0	0
	25	2	0	1	1	1.8	3	2.5	15	0.204082		0.612245	2.15918	1.08163	0.608163			25	0	1	2	3.3	0	0
	25	2	0	1	1	1.4	0	0	16	0.204082		0.612245	2.55918	1.91837	1.89184			25	0	1.5	2	3	2	3.5
	25	2	0	1	2	3.3	0	0	17	0.204082		0.387755	0.659184	1.91837	1.89184			25	0	2	2	7.5	3	2			No. raíces	No tiene normalidad					Descriptivos										Comparación de medianas por Kruskal-Wallis				Existe diferencia significativa entre los grupos
	25	2	0	1.5	2	3	2	3.5	18	0.204082	0.181633	0.387755	0.959184	0.0816327	1.60816			25	0	2	2	7.1	2	3			Prueba de Kolmogorov-Smirnov para una muestra						Raices
	25	2	0	2	2	7.5	3	2	19	0.204082		0.387755	3.54082	1.08163	0.108163			25	0	1	1	6.8	3	2.1					Unstandardized Residual					N	Media	Desviación típica	Error típico	Intervalo de confianza para la media al 95%		Mínimo	Máximo
	25	2	0	2	2	7.1	2	3	20	0.204082		0.387755	3.14082	0.0816327	1.10816			25	0	1.5	1	6.4	2	2.9			N		192									Límite inferior	Límite superior
	25	3	0	1	1	6.8	3	2.1	21	0.204082		0.612245	2.84082	1.08163	0.208163			25	0	1.5	2	3.4	2	3			Parámetros normalesa,b	Media	.0000000				0	48	60000	197861	.28559	54255	65745	2.00	9.00
	25	3	0	1.5	1	6.4	2	2.9	22	0.204082	0.181633	0.612245	2.44082	0.0816327	1.00816			25	1	1.5	2	5.2	2	2.9				Desviación típica	192533189				25	48	18333	126042	.18193	14673	21993	.00	4.00
	25	3	3	1.5	2	3.4	2	3	23	2.79592	0.181633	0.387755	0.559184	0.0816327	1.10816			25	1	1	2	6.1	1	0.6			Diferencias más extremas	Absoluta	.130				50	48	20625	103977	.15008	17606	23644	.00	4.00
	25	3	0	1.5	2	5.2	2	2.9	24	0.204082	0.181633	0.387755	1.24082	0.0816327	1.00816			25	0	1.5	2	1.6	1	2				Positiva	.130				100	48	14583	151529	.21871	10183	18983	.00	7.00
	25	3	1	1	2	11.9	1	0.6	25	0.795918		0.387755	7.94082	0.918367	1.29184			25	0	1	1	4.5	0	0				Negativa	-.092				Total	192	28385	236244	.17049	25022	31748	.00	9.00
	25	3	1	1.5	2	6.1	1	2	26	0.795918	0.181633	0.387755	2.14082	0.918367	0.108163			25	0	2	2	3.1	1	2.2			Z de Kolmogorov-Smirnov		1797
Minihoja	25	3	0	1	1	1.6	0	0	27	0.204082		0.612245	2.35918	1.91837	1.89184			25	0	1	2	3.9	2	1.7			Sig. asintót. (bilateral)		.003
	25	3	0	2	2	4.5	1	2.2	28	0.204082		0.387755	0.540816	0.918367	0.308163			25	0	1.7	2	9.5	2	2.1			a La distribución de contraste es la Normal.
	25	3	0	1	2	3.1	2	1.7	29	0.204082		0.387755	0.859184	0.0816327	0.191837			25	0	1.2	3	1.4	0	0			b Se han calculado a partir de los datos.
	25	4	0	1.7	2	3.9	2	4.3	30	0.204082		0.387755	0.0591837	0.0816327	2.40816			25	0	1.1	2	1.3	3	1.8
	25	4	0	1.2	3	9.5	6	2.1	31	0.204082	0.118367	1.38776	5.54082	4.08163	0.208163			25	0	1.1	2	10.6	2	1.3
	25	4	0	1.1	2	1.4	0	0	32	0.204082	0.218367	0.387755	2.55918	1.91837	1.89184			25	0	1	1	2.6	3	2.4
	25	4	0	1.1	2	1.3	3	1.8	33	0.204082	0.218367	0.387755	2.65918	1.08163	0.0918367			25	1	0.8	1	2.7	3	1.2
	25	4	0	1	1	10.6	2	1.3	34	0.204082		0.612245	6.64082	0.0816327	0.591837			25	1	1.2	1	0	3	2.4			Tamaño raíz larga (cm)	Tiene distribución normal					Tamaño raíz larga (cm)										ANOVA de un factor		Existe diferencia significativa entre los grupos
	25	4	0	0.8	1	2.6	3	2.4	35	0.204082		0.612245	1.35918	1.08163	0.508163			25	0	0.5	0	0	0	0			Prueba de Kolmogorov-Smirnov para una muestra						T_raiz										T_raiz
	25	4	1	1.2	1	2.7	3	1.2	36	0.795918	0.118367	0.612245	1.25918	1.08163	0.691837			25	0	1.2	0	0	0	0					Unstandardized Residual					N	Mediana	Desviación típica	Error típico	Intervalo de confianza para la media al 95%		Mínimo	Máximo			Suma de cuadrados	gl	Media cuadrática	F	Sig.
	25	4	1	0.5	0	0	3	2.4	37	0.795918		1.61224	3.95918	1.08163	0.508163			25	0	1.4	2	3.1	2	3.6			N		192									Límite inferior	Límite superior				Inter-grupos	679801	3	226600	128682	.000
	25	4	0	0	0	0	0	0	38	0.204082		1.61224	3.95918	1.91837	1.89184			25	0	2	2	1.8	3	4			Parámetros normalesa,b	Media	.0000000				0	48	6	166671	.24057	54473	64152	2.60	9.40		Intra-grupos	331054	188	1761
	25	4	0	1.2	0	0	0	0	39	0.204082	0.118367	1.61224	3.95918	1.91837	1.89184			25	0	1.8	2	2.9	3	2				Desviación típica	180264010				25	48	2	132630	.19144	14565	22268	.00	4.10		Total	1010855	191
	25	5	0	1.4	2	3.1	2	3.6	40	0.204082	0.0816327	0.387755	0.859184	0.0816327	1.70816			25	0	1	2	8	3	3.2			Diferencias más extremas	Absoluta	.052				50	48	2	103358	.14918	14020	20022	.00	3.60
	25	5	0	2	2	1.8	3	4	41	0.204082		0.387755	2.15918	1.08163	2.10816			25	0	1.5	2	2.4	3	2.6				Positiva	.052				100	48	1	119933	.17311	.9413	16378	.00	3.80
	25	5	0	1.8	2	2.9	3	2	42	0.204082		0.387755	1.05918	1.08163	0.108163			25	0	1.7	2	4.3	3	3.6				Negativa	-.037				Total	192	6	230053	.16603	23637	30186	.00	9.40
	25	5	0	1	2	8	3	3.2	43	0.204082		0.387755	4.04082	1.08163	1.30816			25	0	1.5	1	1.5	0	0			Z de Kolmogorov-Smirnov		.718
	25	5	0	1.5	2	2.4	3	2.6	44	0.204082	0.181633	0.387755	1.55918	1.08163	0.708163			25	0	1.5	2	4.2	2	3.8			Sig. asintót. (bilateral)		.682
	25	5	0	1.7	2	4.3	3	3.6	45	0.204082		0.387755	0.340816	1.08163	1.70816			25	0	2	2	2.4	0	0			a La distribución de contraste es la Normal.
	25	5	0	1.5	1	1.5	0	0	46	0.204082	0.181633	0.612245	2.45918	1.91837	1.89184			25	0	1	2	1.3	3	2.5			b Se han calculado a partir de los datos.
	25	5	0	1.5	2	4.2	2	3.8	47	0.204082	0.181633	0.387755	0.240816	0.0816327	1.90816			50	0	1.8	1	6	3	2.5
	25	5	0	2	2	2.4	0	0	48	0.204082		0.387755	1.55918	1.91837	1.89184			50	0	2.2	2	6.9	4	2.4
	25	5	0	1	2	1.3	3	2.5	49	0.204082	0.318367	0.387755	2.65918	1.08163	0.608163			50	0	1.9	1	4.7	3	3.5
	PROMEDIO		0.68	1.406	1.26	3.112	2.12	1.806		No. brotes	Altura (cm)	No. hojas	Clorofila (CCI)	No. raíces	Tamaño raíz larga (cm)			50	0	1.5	1	1.2	2	0.4
	50	1	0	1.8	1	6	3	2.5	1	0.68		0.26	2.888	0.88	0.694			50	0	1	1	0	2	0.9
	50	1	0	2.2	2	6.9	4	2.4	2	0.68								50	0	1.4	1	1.3	2	1.3
	50	1	0	1.9	1	4.7	3	3.5	3	0.68		0.26	1.588	0.88	1.694			50	0	1	2	2.9	2	1.6
	50	1	0	1.5	1	1.2	2	0.4	4	0.68	0.094	0.26	1.912	0.12	1.406			50	0	1.5	1	1.4	3	3.1
	50	1	4	1	0	0	2	0.9	5	3.32		1.26	3.112	0.12	0.906			50	1	1.5	0	2.9	2	2
	50	1	0	1.4	1	1.3	2	1.3	6	0.68	0.006	0.26	1.812	0.12	0.506			50	1	0.3	2	0	1	0.5
	50	1	0	1	1	2.9	2	1.6	7	0.68		0.26	0.212	0.12	0.206			50	0	1.2	1	1.9	3	1.4
	50	1	0	1.5	2	1.4	3	3.1	8	0.68	0.094	0.74	1.712	0.88	1.294			50	0	1.9	2	8.4	3	2.1
	50	1	0	1.5	1	2.9	2	2	9	0.68	0.094	0.26	0.212	0.12	0.194			50	0	2.1	2	1.2	2	2.3
	50	1	1	0.3	0	0	1	0.5	10	0.32		1.26	3.112	1.12	1.306			50	0	0.7	0	0	2	2.7
	50	2	1	1.2	2	1.9	3	1.4	11	0.32	0.206	0.74	1.212	0.88	0.406			50	0	1.7	2	1.2	2	1.2
	50	2	0	1.9	1	8.4	3	2.1	12	0.68		0.26	5.288	0.88	0.294			50	0	1.7	2	1.2	2	2
	50	2	0	3	2	9.1	2	2.3	13	0.68		0.74	5.988	0.12	0.494			50	1	0.8	0	0	2	0.3
	50	2	0	2.1	2	1.2	2	2.7	14	0.68		0.74	1.912	0.12	0.894			50	3	0.6	0	0	2	1.3
	50	2	0	0.7	0	0	2	1.2	15	0.68		1.26	3.112	0.12	0.606			50	2	0.7	1	1.3	2	2
	50	2	0	1.7	2	1.2	2	2	16	0.68	0.294	0.74	1.912	0.12	0.194			50	0	1.5	1	1.3	2	2.1
	50	2	0	1.7	2	1.2	2	4.1	17	0.68	0.294	0.74	1.912	0.12	2.294			50	0	1.5	1	1.1	3	3.6
	50	2	1	0.8	0	0	2	0.3	18	0.32		1.26	3.112	0.12	1.506			50	1	1.4	1	5.1	3	1.2
	50	2	3	0.6	0	0	2	1.3	19	2.32		1.26	3.112	0.12	0.506			50	0	2	2	1.2	1	2.3
	50	2	2	0.7	1	1.3	2	2	20	1.32								50	0	1	0	0	2	1.9
	50	3	0	1.5	1	1.3	3	2.1	21	0.68	0.094	0.26	1.812	0.88	0.294			50	1	1.2	1	1.9	2	0
	50	3	0	1.5	1	1.1	3	3.6	22	0.68	0.094	0.26	2.012	0.88	1.794			50	2	1.4	2	6.7	0	1.6
	50	3	1	1.4	1	5.1	1	1.2	23	0.32	0.006	0.26	1.988	1.12	0.606			50	0	0.4	0	0	2	0.3
	50	3	0	2	2	1.2	2	2.3	24	0.68		0.74	1.912	0.12	0.494			50	3	0.6	1	1.2	1	2.7
	50	3	0	1	0	0	2	1.9	25	0.68		1.26	3.112	0.12	0.094			50	3	1.5	1	1.3	1	1.4
	50	3	1	1.2	1	1.9	0	0	26	0.32	0.206	0.26	1.212	2.12	1.806			50	0	1.8	2	4.1	2	2.2
	50	3	2	1.4	2	6.7	2	1.6	27	1.32	0.006	0.74	3.588	0.12	0.206			50	1	1.6	2	7.3	2	3.3
	50	3	0	0.4	0	0	1	0.3	28	0.68		1.26	3.112	1.12	1.506			50	0	2	2	5.9	2	2.7
	50	3	3	0.6	1	1.2	1	2.7	29	2.32		0.26	1.912	1.12	0.894			50	0	1.7	2	4	3	2.8
	50	3	3	1.5	1	1.3	2	1.4	30	2.32	0.094	0.26	1.812	0.12	0.406			50	0	1.5	1	0	0	0
	50	4	0	1.8	2	4.1	2	2.2	31	0.68		0.74	0.988	0.12	0.394			50	0	1.5	1	1.7	1	0.5
	50	4	1	1.6	2	7.3	2	3.3	32	0.32	0.194	0.74	4.188	0.12	1.494			50	0	1.2	2	7.7	2	1.3
	50	4	0	2	2	5.9	5	2.7	33	0.68		0.74	2.788	2.88	0.894			50	0	2.2	2	7.7	4	0.9
	50	4	0	1.7	2	4	3	2.8	34	0.68	0.294	0.74	0.888	0.88	0.994			50	2	1.6	2	4	3	2.8
	50	4	4	0.3	0	0	0	0	35	3.32		1.26	3.112	2.12	1.806			50	2	2.5	2	2.7	4	1.6
	50	4	0	1.5	1	1.7	1	0.5	36	0.68	0.094	0.26	1.412	1.12	1.306			50	0	1.2	1	2.4	1	2.9
	50	4	0	1.5	1	7.7	2	1.3	37	0.68	0.094	0.26	4.588	0.12	0.506			50	0	1.2	2	1.5	1	1
	50	4	0	1.2	2	7.7	4	0.9	38	0.68	0.206	0.74	4.588	1.88	0.906			50	0	1	2	1.1	4	1
	50	4	0	2.2	2	11.1	3	4.5	39	0.68		0.74	7.988	0.88	2.694			50	1	1.7	1	3	1	0.8
	50	4	2	1.6	2	4	4	2.8	40	1.32	0.194	0.74	0.888	1.88	0.994			50	1	1.3	1	1.9	2	0
	50	5	2	2.5	2	2.7	1	1.6	41	1.32		0.74	0.412	1.12	0.206			50	0	1.1	1	4.2	0	1
	50	5	0	1.2	1	2.4	1	2.9	42	0.68	0.206	0.26	0.712	1.12	1.094			50	0	0.7	1	2.3	0	0
	50	5	0	1.2	2	1.5	4	1	43	0.68	0.206	0.74	1.612	1.88	0.806			50	0	1.8	2	3.4	3	2.8
	50	5	0	1	2	1.1	1	1	44	0.68		0.74	2.012	1.12	0.806			50	1	1.4	2	8.2	3	3.5
	50	5	1	1.7	1	3	2	0.8	45	0.32	0.294	0.26	0.112	0.12	1.006			100	0	1.5	2	6.1	1	1.5
	50	5	1	1.3	1	1.9	0	0	46	0.32	0.106	0.26	1.212	2.12	1.806			100	0	0.5	1	1.8	0	0
	50	5	0	1.1	1	4.2	2	1	47	0.68	0.306	0.26	1.088	0.12	0.806			100	0	0.6	0	0	0	0
	50	5	0	0.7	1	2.3	0	0	48	0.68		0.26	0.812	2.12	1.806			100	0	0.9	1	2.1	0	0
	50	5	0	1.8	2	3.4	3	2.8	49	0.68		0.74	0.288	0.88	0.994			100	0	1	1	4.9	0	0
	50	5	1	1.4	2	8.2	3	3.5		0.32	0.006	0.74	5.088	0.88	1.694			100	0	1.2	1	7.1	4	2
	PROMEDIO		0.0208333	1.33542	1.625	4.01458	1.45833	1.28958		No. brotes	Altura (cm)	No. hojas	Clorofila (CCI)	No. raíces	Tamaño raíz larga (cm)			100	0	1.6	2	3	0	0
	100	1	0	1.5	2	6.1	1	1.5	1	0.0208333	0.164583	0.375	2.08542	0.458333	0.210417			100	0	1.3	2	7.5	2	1.2
	100	1	0	0.5	1	1.8	0	0	2	0.0208333		0.625	2.21458	1.45833	1.28958			100	0	1.4	2	7.3	4	1.5
	100	1	0	0.6	0	0	0	0	3	0.0208333		1.625	4.01458	1.45833	1.28958			100	0	1.7	2	7.6	2	2
	100	1	0	0.9	1	2.1	0	0	4	0.0208333		0.625	1.91458	1.45833	1.28958			100	0	1	1	1.6	0	0
	100	1	0	1	1	4.9	0	0	5	0.0208333		0.625	0.885417	1.45833	1.28958			100	0	1.5	2	3.5	1	0.4
	100	1	0	1.2	1	7.1	4	2	6	0.0208333	0.135417	0.625	3.08542	2.54167	0.710417			100	0	1.3	2	2.1	1	0.5
	100	1	0	1.6	2	3	0	0	7	0.0208333		0.375	1.01458	1.45833	1.28958			100	0	1.4	2	1.7	1	0.8
	100	1	0	1.3	2	7.5	2	1.2	8	0.0208333	0.0354167	0.375	3.48542	0.541667	0.0895833			100	0	1.5	1	3.2	1	0.7
	100	1	0	1.4	2	7.3	4	1.5	9	0.0208333	0.0645833	0.375	3.28542	2.54167	0.210417			100	0	1.3	2	6.9	1	1.5
	100	1	0	1.7	2	7.6	2	2	10	0.0208333		0.375	3.58542	0.541667	0.710417			100	0	0.9	2	4.1	2	3
	100	2	0	1	1	1.6	0	0	11	0.0208333		0.625	2.41458	1.45833	1.28958			100	0	1.3	1	1.9	5	2.2
	100	2	0	1.5	2	3.5	1	0.4	12	0.0208333	0.164583	0.375	0.514583	0.458333	0.889583			100	0	1.5	2	2.2	3	3.1
	100	2	0	1.3	2	2.1	1	0.5	13	0.0208333	0.0354167	0.375	1.91458	0.458333	0.789583			100	0	1.2	2	9.3	7	2.3
	100	2	0	1.4	2	1.7	1	0.8	14	0.0208333	0.0645833	0.375	2.31458	0.458333	0.489583			100	0	0.5	0	0	0	0
	100	2	0	1.5	1	3.2	1	0.7	15	0.0208333	0.164583	0.625	0.814583	0.458333	0.589583			100	0	1.5	1	3.7	1	0.4
	100	2	0	1.3	2	6.9	1	1.5	16	0.0208333	0.0354167	0.375	2.88542	0.458333	0.210417			100	0	0.7	1	2.3	1	1
	100	2	0	0.9	2	4.1	2	3	17	0.0208333		0.375	0.0854167	0.541667	1.71042			100	0	1.7	2	5.7	1	2.7
	100	2	0	1.3	1	1.9	5	2.2	18	0.0208333	0.0354167	0.625	2.11458	3.54167	0.910417			100	0	1.5	2	6.1	1	3.5
	100	2	0	1.5	2	2.2	3	3.1	19	0.0208333	0.164583	0.375	1.81458	1.54167	1.81042			100	0	1	1	6.3	3	3
	100	2	0	1.2	2	9.3	7	2.3	20	0.0208333	0.135417	0.375	5.28542	5.54167	1.01042			100	1	1	2	5.5	1	1
	100	3	0	0.5	0	0	0	0	21	0.0208333		1.625	4.01458	1.45833	1.28958			100	0	1.6	2	2.6	2	1.5
	100	3	0	1.5	1	3.7	1	0.4	22	0.0208333	0.164583	0.625	0.314583	0.458333	0.889583			100	0	1.5	2	2	1	2.8
	100	3	0	0.7	1	2.3	1	1	23	0.0208333		0.625	1.71458	0.458333	0.289583			100	0	1	2	12.3	4	3.5
	100	3	0	1.7	2	5.7	1	2.7	24	0.0208333		0.375	1.68542	0.458333	1.41042			100	0	0.7	1	2.2	0	0
	100	3	0	1.5	2	6.1	1	3.5	25	0.0208333	0.164583	0.375	2.08542	0.458333	2.21042			100	0	1	2	1.4	1	1.7
	100	3	0	1	1	6.3	3	3	26	0.0208333		0.625	2.28542	1.54167	1.71042			100	0	1.4	2	1.9	3	0.4
	100	3	1	1	2	5.5	1	1	27	0.979167		0.375	1.48542	0.458333	0.289583			100	0	1.3	2	3.9	0	0
	100	3	0	1.6	2	2.6	2	1.5	28	0.0208333		0.375	1.41458	0.541667	0.210417			100	0	1.3	1	5.8	1	1
	100	3	0	1.5	2	2	1	2.8	29	0.0208333	0.164583	0.375	2.01458	0.458333	1.51042			100	0	1.9	2	3	1	1
	100	3	0	1	2	12.3	4	3.5	30	0.0208333		0.375	8.28542	2.54167	2.21042			100	0	1.5	1	1.3	1	1
	100	4	0	0.7	1	2.2	0	0	31	0.0208333		0.625	1.81458	1.45833	1.28958			100	0	1.5	2	4.8	3	3.5
	100	4	0	1	2	1.4	1	1.7	32	0.0208333		0.375	2.61458	0.458333	0.410417			100	0	1.6	2	7.2	2	1.2
	100	4	0	1.4	2	1.9	3	0.4	33	0.0208333	0.0645833	0.375	2.11458	1.54167	0.889583			100	0	1.4	2	1.3	1	2
	100	4	0	1.3	2	3.9	0	0	34	0.0208333	0.0354167	0.375	0.114583	1.45833	1.28958			100	0	1.9	2	2.4	0	0
	100	4	0	1.3	1	5.8	1	1	35	0.0208333	0.0354167	0.625	1.78542	0.458333	0.289583			100	0	2	1	1.5	0	0
	100	4	0	1.9	2	3	1	1	36	0.0208333		0.375	1.01458	0.458333	0.289583			100	0	2	2	3.7	2	0.5
	100	4	0	1.5	1	1.3	1	1	37	0.0208333	0.164583	0.625	2.71458	0.458333	0.289583			100	0	1.6	2	4.8	0	0
	100	4	0	1.5	2	4.8	3	3.5	38	0.0208333	0.164583	0.375	0.785417	1.54167	2.21042			100	0	1.5	2	2.7	1	3.8
	100	4	0	1.6	2	7.2	2	1.2	39	0.0208333	0.264583	0.375	3.18542	0.541667	0.0895833			100	0	1.9	2	3.9	3	3
	100	5	0	1.4	2	1.3	1	2	40	0.0208333	0.0645833	0.375	2.71458	0.458333	0.710417			100	0	1.4	2	6.7	0	0
	100	5	0	1.9	2	2.4	0	0	41	0.0208333		0.375	1.61458	1.45833	1.28958			100	0	1.6	2	3.8	1	0.7
	100	5	0	2	1	1.5	0	0	42	0.0208333		0.625	2.51458	1.45833	1.28958
	100	5	0	2	2	3.7	2	0.5	43	0.0208333		0.375	0.314583	0.541667	0.789583
	100	5	0	1.6	2	4.8	0	0	44	0.0208333	0.264583	0.375	0.785417	1.45833	1.28958
	100	5	0	1.5	2	2.7	1	3.8	45	0.0208333	0.164583	0.375	1.31458	0.458333	2.51042
	100	5	0	1.9	2	3.9	3	3	46	0.0208333		0.375	0.114583	1.54167	1.71042
	100	5	0	1.4	2	6.7	0	0	47	0.0208333	0.0645833	0.375	2.68542	1.45833	1.28958
	100	5	0	1.6	2	3.8	1	0.7	48	0.0208333		0.375	0.214583	0.458333	0.589583
