# Supplementary material for: Effects of silver nanoparticles on the physiology, stress, and mineral uptake of banana cultivars in vitro and greenhouse
Source: Front Plant Sci. 2025 Aug 12;16:1527137. doi: 10.3389/fpls.2025.1527137 (PMC12378748; doi:10.3389/fpls.2025.1527137)
Supplement: Supplementary file 9 [file Table4.xlsx]

## Sheet: Hoja1
Tissue	Concentrations	Ag (mg/kg)	N (%)	Ca (mg/kg)	K (mg/kg)	Mg (mg/kg)	P (mg/kg)	S (mg/kg)	B (mg/kg)	Cu (mg/kg)	Fe (mg/kg)	Mn (mg/kg)	Mo (mg/kg)	Zn (mg/kg)
Leaf	25 ppm	0.612564	3.71	13348.1	48786.8	4303.11	4274.39	4452.21	84.7048	9.3815	428.561	2184.98	1.25443	19.3393
Leaf	25 ppm	0.427541	3.51	13613.9	53585.4	3108.54	4271.4	2999.76	80.8236	9.14987	274.292	2007.38	1.0073	22.2206
Leaf	25 ppm	0.474131	3.67	9438.46	53594	3450.11	4129.6	3181.79	52.7385	8.067	212.716	1889.71	1.42331	18.3021
Leaf	25 ppm	0.426841	3.41	9966.52	45670.5	3446.03	3493.83	3107.61	59.5643	8.1216	312.283	1529.74	1.35142	23.0473
Stem	25 ppm	0.437002	4.87	7194.55	95116.6	5790.18	4394.45	2608.25	29.2792	5.68586	154.055	684.146	0.887702	34.2861
Stem	25 ppm	0.242697	4.53	7904.93	106964	4415.42	4518.25	1857.3	31.3319	5.37753	409.548	775.273	27.1586	20.1894
Stem	25 ppm	0.153376	5	6030.37	100614	4230	5781.16	2676.2	22.1457	7.79546	94.3932	631.284	1.46168	30.7636
Stem	25 ppm	0.100517	2.97	6306.15	83480	4049.31	4009.76	2345.52	21.1596	6.39505	268.134	392.244	1.04131	26.353
Root	25 ppm	6.09612	3	7098.59	40991.7	5172.02	2524.27	5699.54	40.7262	20.1966	5777.08	392.86	0.60419	116.95
Root	25 ppm	3.42708	1.93	5656.5	31719.1	3670.73	1658.45	2829.45	32.1266	23.0537	5773.72	228.973	0.576389	70.046
Root	25 ppm	3.76217	2.11	6228.57	28444	4271.89	1449.61	2651.53	38.0102	20.4036	7751.84	315.515	-0.122521	67.6854
Root	25 ppm	0.781984	1.77	5464.54	25347.6	4109.2	1450.42	2168.56	30.8836	22.7671	6260.29	254.275	0.435547	66.159
Leaf	50 ppm	0.413572	3.25	8000.31	49401.3	3007.23	4374.53	4227.48	68.0116	10.1022	339.223	1565.22	1.77656	20.2229
Leaf	50 ppm	0.491099	3.14	7856.1	51306.4	3298	4293.98	3238.59	48.1076	8.76312	221.213	1635.12	2.06359	20.8064
Leaf	50 ppm	0.46273	3.31	7996.01	47486	2782.54	4018.26	3362.53	64.5266	9.30262	294.992	1604.19	1.99748	23.5161
Leaf	50 ppm	0.510175	3.13	7251.3	45715.7	2242.81	3277.09	3082.93	40.1195	7.25354	379.049	1435.69	1.87415	20.7661
Stem	50 ppm	0.237099	4.18	9089.5	94374.3	5690.06	5640.34	2601.72	25.8389	7.77058	443.428	651.294	1.08019	25.0575
Stem	50 ppm	0.932813	3.26	6624.38	100209	4344.76	6025.12	2823.59	21.9479	7.51601	149.373	795.22	1.54939	34.9879
Stem	50 ppm	1.76453	3.08	6450.22	95227.4	3593.29	5406.89	2795.28	21.1635	7.91542	320.215	690.427	1.71375	38.6908
Stem	50 ppm	0.610226	2.75	7036.17	104420	3968.54	4560.55	2556.18	23.7533	5.97734	242.721	497.138	1.69148	39.5445
Root	50 ppm	13.3999	1.23	5802.52	23857.1	3981.87	1497.99	3343.7	33.2554	20.3806	5295.83	277.637	0.833114	79.4453
Root	50 ppm	2.72456	1.85	6008.28	23675.5	3928.37	1265.34	2165.79	33.9201	21.249	7697.63	279.415	0.10914	68.8362
Root	50 ppm	3.30203	1.48	5197.9	20438.1	3440.62	1230.12	2002.93	35.8949	16.239	8407.58	209.336	0.241625	61.0559
Root	50 ppm	0	1.57	6442.14	20508.6	5473.46	1176.6	2268.67	66.9014	37.6263	15941.3	441.109	-1.04601	96.4206
Leaf	100 ppm	0.586142	3.14	8347.06	44372.8	3239.95	3820.21	3905.34	64.9045	10.9767	1250.03	1336.52	1.83311	28.1418
Leaf	100 ppm	0.702729	6.14	7022.92	49748.3	3195.21	4566.86	3649.78	80.2439	10.8997	252.277	1405.02	2.03842	23.1358
Leaf	100 ppm	1.36988	3.1	7623.85	43878.3	2599.84	4310.36	3343.13	57.0556	9.67944	680.407	1621.05	1.65306	24.8526
Leaf	100 ppm	0.469538	3.4	9474.67	44985.4	3156.87	4025.65	4014.01	80.5857	8.91713	245.001	1587.48	2.14651	22.2917
Stem	100 ppm	3.05367	4.23	8263.46	92301.5	4137.49	5340.06	2559.62	27.8733	6.4462	251.97	565.513	1.48447	30.0204
Stem	100 ppm	3.06216	4.1	7630.33	97894.6	4587.62	5638.85	2250.5	27.9209	4.72715	157.831	717.049	3.62855	25.0712
Stem	100 ppm	1.51767	4.22	7346.01	97092.7	3862.11	5659.72	2211.06	23.7928	6.51767	377.506	919.706	1.60467	33.9871
Stem	100 ppm	1.06242	3.51	7794.81	88084.3	4651.32	5244.23	2383.35	30.243	6.66062	207.511	861.8	1.70169	39.9934
Root	100 ppm	6.96598	1.16	4842.62	16086.5	3559.36	1229.93	2161.64	40.7086	20.004	9288.49	225.94	0.143446	74.4851
Root	100 ppm	11.5386	2.41	5688.38	32580.7	4364.54	1990.56	4816.91	40.3042	13.1158	5735.96	261.249	0.718755	79.2034
Root	100 ppm	19.759	1.99	5316.26	29681.9	3767.94	1476.63	2481.89	36.1766	22.6792	7973.24	320.519	0.29704	81.3144
Root	100 ppm	24.9035	1.8	5526.82	28592.5	4124.64	1502.13	2632.5	37.3171	16.4724	7721.12	281.985	0.588563	84.4296
Leaf	0 ppm	0.316098	3.17	7531.52	45424.6	3538	4666.66	6209.87	79.5143	10.1188	330.237	1678.34	1.69729	21.5057
Leaf	0 ppm	0.324855	3.18	8757.14	46947.8	3128.68	4182.09	4676.2	54.749	9.91913	197.183	1335.4	2.26693	24.3247
Leaf	0 ppm	7.0347	2.9	7463.99	48314	2768.82	3977.93	4831.11	48.2787	9.31638	644.063	1034.67	2.30316	21.9886
Leaf	0 ppm	0.576832	2.81	7628.61	47255.8	2672.34	3509.38	3176.87	38.7252	9.32235	256.366	1465.27	2.03466	22.2201
Stem	0 ppm	0.0331974	4.6	5424.56	85136.1	4187.18	5382.82	4531.96	24.7479	5.40003	186.024	528.951	1.39863	26.2384
Stem	0 ppm	0.166558	3.4	7529.47	94747.4	3983.36	5166.16	3081.09	22.5581	7.61631	259.507	564.387	1.89951	30.8618
Stem	0 ppm	0.036101	3.09	7113.15	92318.8	3160.64	4840.16	2951.96	24.4437	6.63326	200.006	406.079	1.94369	33.928
Stem	0 ppm	1.75797	2.79	7678.17	96822.3	3527.77	4741.92	2548.54	19.3457	7.34877	187.677	466.491	2.09536	36.1869
Root	0 ppm	0	2.13	6574.14	34636.4	4102.62	2341.32	6673.27	34.6997	20.1808	4178.56	280.456	1.1807	97.3926
Root	0 ppm	0	1.46	5723.77	25941	3898.35	1851.96	4058.8	35.3063	25.2478	6040.65	230.923	0.85892	68.5033
Root	0 ppm	0	1.06	5342.31	20071.3	3739.64	1561.97	3020.62	48.6462	20.8193	10952.5	286.849	-0.446178	86.632
Root	0 ppm	0	1.43	5760.73	35066.7	4060.04	1499.2	2667.27	33.7955	17.7894	6604.17	244.229	0.686515	83.7776
