# Supplementary material for: Effects of silver nanoparticles on the physiology, stress, and mineral uptake of banana cultivars in vitro and greenhouse
Source: Front Plant Sci. 2025 Aug 12;16:1527137. doi: 10.3389/fpls.2025.1527137 (PMC12378748; doi:10.3389/fpls.2025.1527137)
Supplement: Supplementary file 10 [file Table5.xlsx]

## Sheet: Hoja1
Tissue	Concentrations	Ag (mg/kg)	N (%)	Ca (mg/kg)	K (mg/kg)	Mg (mg/kg)	P (mg/kg)	S (mg/kg)	B (mg/kg)	Cu (mg/kg)	Fe (mg/kg)	Mn (mg/kg)	Mo (mg/kg)	Zn (mg/kg)
Leaf	25 ppm	1.13984	4.35	14500.4	59781.9	3925.29	6693.8	4690.49	108.524	9.45181	260.977	2333.95	2.06731	16.8552
Leaf	25 ppm	5.85668	3.72	10184.8	58088.2	4521.19	4812.23	3538.73	77.8108	8.17982	200.474	1719.25	1.34956	20.6631
Leaf	25 ppm	3.44924	3.54	16956.9	53165.4	3738.11	4756.93	3249.8	66.3585	8.39842	323.637	2190.24	1.02825	19.022
Leaf	25 ppm	5.96412	3.66	10337.4	51203.1	4222.03	4898.72	3308.98	94.7509	7.75701	271.488	2416.69	1.20542	17.1361
Stem	25 ppm	3.45882	4.21	8009.58	83819.5	3308.83	5504.84	2307.31	29.3726	7.04531	214.44	902.17	0.834422	28.1611
Stem	25 ppm	4.20941	3.99	11677	74044.8	5050.2	4330.85	2011.36	18.9042	6.72764	277.415	370.028	0.854481	24.9105
Stem	25 ppm	2.19024	4.07	8611	76468.2	4392	4556.48	1710.01	21.5402	5.2755	117.29	655.736	0.726722	17.8483
Stem	25 ppm	4.83195	4.67	6613.03	74367.7	4118.2	4711.08	2162.44	25.7529	5.9044	87.1674	557.711	0.899112	18.9714
Root	25 ppm	-1.0948	2.38	4478.47	23982.4	3184.17	1667.78	2467.37	31.8366	13.78	6004.89	253.82	0.673734	66.6434
Root	25 ppm	-1.33452	2.02	5194.49	23328.1	3848.36	1580.1	2020.12	26.8934	16.4311	5659.46	200.1	0.644184	56.5814
Root	25 ppm	-0.994062	2.32	5010.4	30840.4	4181.78	1860.33	3155.68	29.637	16.1878	4762.67	221.588	0.423142	62.9766
Root	25 ppm	-0.145256	2.87	5688.31	35093.3	4396.6	2259.15	3703.55	30.6425	15.6272	2856.76	225.175	0.768619	71.6694
Leaf	50 ppm	35.1106	3.33	10045.8	42823.7	3067.75	3695.23	3437.95	58.2417	8.16873	226.073	1659.56	1.53282	17.2103
Leaf	50 ppm	35.3375	3.08	10025.7	49255.4	3621.59	4022.14	3225.96	52.8939	8.2438	213.368	1577.41	1.95939	17.3578
Leaf	50 ppm	14.5931	3.11	8283.54	50903.8	3410.21	3882.32	3122.23	69.7573	7.19203	203.957	1760.01	1.59271	18.401
Leaf	50 ppm	29.3415	3.17	8647.97	52584.4	3217.03	4333.61	2960.54	65.6345	6.42951	146.352	2047.25	1.59414	15.9497
Stem	50 ppm	5.41241	3.39	6872.02	75238.8	4728.26	4664.57	2284.8	21.3295	6.75216	212.957	464.506	1.40491	26.6927
Stem	50 ppm	8.65673	3.65	7911.35	78649.2	5382.38	5041.55	2540.07	23.2823	7.05488	337.947	474.845	1.65237	26.556
Stem	50 ppm	6.34241	3.88	7303.51	88292.5	4830.58	4953.8	2736.62	25.0218	7.98065	219.454	665.818	1.51872	29.3933
Stem	50 ppm	26.5197	3.5	7767.85	91464.7	4976.57	5354.54	2331.09	25.8788	6.37601	204.812	682.414	1.35311	26.8901
Root	50 ppm	-0.426064	1.6	8149.29	25070.8	4700.86	1733.97	3485.05	29.8307	16.0836	5566.37	244.761	0.745681	88.5294
Root	50 ppm	-1.03676	1.73	6406.46	30373.8	4511.5	1869.42	3536.52	39.4969	17.5319	6760.59	323.001	0.481321	94.048
Root	50 ppm	-0.991593	1.58	8096.96	23550.3	3941.01	1554.22	2987.84	33.4422	16.3523	6513.55	263.36	0.853557	90.4108
Root	50 ppm	-0.262923	1.24	5249.2	21062.8	3699.23	1597.06	2571.3	34.6416	17.4067	6606.08	241.221	0.650251	72.5042
Leaf	100 ppm	52.6149	3.39	13479.8	41018.6	4734.98	4491.03	4696.53	58.4872	8.03631	171.87	1636.3	3.65683	20.642
Leaf	100 ppm	51.3583	3.43	9187.38	45148.4	3456.93	4236.67	3601.13	57.1122	7.46076	214.514	1493.44	1.8353	23.466
Leaf	100 ppm	54.1802	3.14	9433.2	45020.6	3169	3561.48	3350.1	47.3443	6.03702	236.191	1269.71	1.98976	20.0348
Leaf	100 ppm	59.1323	3.21	9757.2	52525.1	3690.01	4579.3	3792.82	64.1763	7.98773	225.428	2007.73	2.35517	23.0616
Stem	100 ppm	23.7616	3.93	12135.8	74841.7	7082.99	5809.52	3170.42	23.2931	7.8849	335.539	381.017	1.69151	33.7738
Stem	100 ppm	8.80381	4.06	8506.07	81796.1	5021.56	5649.39	2705.67	24.8903	8.19396	429.157	684.832	1.57649	40.6634
Stem	100 ppm	42.6226	3.8	8811.59	80309.8	5199.55	4804.78	3419.24	26.4039	8.24759	1007.17	562.654	1.52102	29.7943
Stem	100 ppm	11.9739	3.82	7851.32	90086.2	5107.15	6089.39	3138.91	28.9305	7.71011	320.815	905.181	1.42977	42.7196
Root	100 ppm	0.487866	2.3	6742.22	28749.5	4832.77	1572	3281.18	31.9173	28.047	5478.81	235.72	0.800099	69.1811
Root	100 ppm	-0.886821	1.98	6170.87	23659.7	4496.73	1417.92	2662.61	35.0168	17.942	7194.06	277.886	0.234074	77.8078
Root	100 ppm	2.29741	1.97	6004.6	31824.8	4084.9	1808.88	3740.17	37.2827	21.8324	5077.89	264.948	0.889134	71.3877
Root	100 ppm	-0.591247	1.67	6526.9	21438.5	4323.07	1492.52	2766.19	31.9272	18.1322	6062.5	305.086	0.734558	96.6908
Leaf	0 ppm	0.908214	3.03	8636.23	44863.4	2390.1	3765.28	3697.35	54.361	6.69032	214.997	1424.91	2.14061	22.5771
Leaf	0 ppm	0.708194	3.04	9358.59	45139.3	3078.63	3904.64	3471.09	42.3042	9.80887	241.374	1638.55	2.28947	23.7337
Leaf	0 ppm	1.21539	3.17	9690.75	45454	2843.95	4687.86	4116.15	69.7972	8.49303	254.914	2299.06	1.80963	32.4465
Leaf	0 ppm	1.02656	2.81	7911.21	51658.5	2563.77	3781.7	3813.46	75.6295	9.57389	227.839	1774.55	1.78406	20.7393
Stem	0 ppm	0.880273	3.52	7851.28	88312.8	4697.04	5357	3007.01	24.8557	6.55406	188.48	559.495	1.61303	31.1427
Stem	0 ppm	0.14647	3.19	8651.81	86983	5496.56	5196.91	2899.83	20.9665	7.50317	284.775	493.003	1.4252	36.462
Stem	0 ppm	0.217335	3.85	7449.13	83671.1	4625.5	6192.57	3242.35	31.6322	7.71583	271.745	891.07	1.63592	35.7294
Stem	0 ppm	0.280119	3.74	7049.87	97907.2	4426.97	5266.27	3634.55	28.824	6.9447	427.497	621.035	1.4108	28.979
Root	0 ppm	-0.210184	1.9	5276.72	21083.2	3858.09	1691.29	3471.45	28.3323	14.487	5329.49	204.364	0.822084	79.8888
Root	0 ppm	-1.17343	1.8	6742.46	25150.9	4838.74	1718.94	3668.92	25.2974	16.6017	5038.93	310.852	0.783294	120.931
Root	0 ppm	10.0069	2.65	6127.36	36018.7	4289.87	2628.44	5058.26	28.7819	24.9589	3792.32	318.183	0.969565	113.865
Root	0 ppm	-0.845907	2.08	5432.23	32120.2	3966.32	1882.2	4843.6	29.6059	15.9845	3881.66	243.586	1.21614	82.809
