# Supplementary material for: Effects of silver nanoparticles on the physiology, stress, and mineral uptake of banana cultivars in vitro and greenhouse
Source: Front Plant Sci. 2025 Aug 12;16:1527137. doi: 10.3389/fpls.2025.1527137 (PMC12378748; doi:10.3389/fpls.2025.1527137)
Supplement: Supplementary file 11 [file Table6.xlsx]

## Sheet: Hoja1
AgNPs concentrations	Application method	Chlorophyll a	Chlorophyll b	Total chlorophyll
25 ppm	Drench	0.00642192	0.0165704	5.94068
25 ppm	Drench	0.00909163	0.0201136	6.36807
25 ppm	Drench	0.0168585	0.0674806	10.8077
25 ppm	Drench	0.0121832	0.0601658	10.4177
25 ppm	Drench	0.0123666	0.0627551	10.5577
25 ppm	Foliar	0.0149577	0.0969179	12.5903
25 ppm	Foliar	0.0178119	0.104536	13.369
25 ppm	Foliar	0.013495	0.0540016	10.5623
25 ppm	Foliar	0.0127671	0.105908	13.025
25 ppm	Foliar	0.0103064	0.0413305	9.10438
50 ppm	Drench	0.0110434	0.0494361	9.00415
50 ppm	Drench	0.0134486	0.0491643	9.08001
50 ppm	Drench	0.0121532	0.0596322	9.95838
50 ppm	Drench	0.0117761	0.0356485	7.96088
50 ppm	Drench	0.00686661	0.0247528	6.96163
50 ppm	Foliar	0.0105186	0.0559018	10.5361
50 ppm	Foliar	0.00771973	0.024566	7.02737
50 ppm	Foliar	0.00966616	0.0321292	8.50317
50 ppm	Foliar	0.00772518	0.0273058	7.08654
50 ppm	Foliar	0.0125232	0.0984535	12.5996
100 ppm	Drench	0.0121195	0.0637288	9.88047
100 ppm	Drench	0.00704958	0.0186627	5.80826
100 ppm	Drench	0.0118326	0.0599975	9.85718
100 ppm	Drench	0.0142039	0.0838464	11.6072
100 ppm	Drench	0.0132049	0.0942365	12.026
100 ppm	Foliar	0.0134703	0.0875436	11.9437
100 ppm	Foliar	0.0154113	0.137766	13.8718
100 ppm	Foliar	0.0118396	0.0382404	8.91911
100 ppm	Foliar	0.0110261	0.0477726	9.54038
100 ppm	Foliar	0.00853853	0.0283814	7.34859
0 ppm	Drench	0.00603515	0.0124795	4.53375
0 ppm	Drench	0.0109498	0.0435638	8.82037
0 ppm	Drench	0.0111324	0.0637743	10.2289
0 ppm	Drench	0.00883213	0.0360369	8.10214
0 ppm	Drench	0.00729316	0.0218357	6.26114
0 ppm	Foliar	0.0114579	0.0462911	9.17246
0 ppm	Foliar	0.0036723	0.00621984	3.86536
0 ppm	Foliar	0.0113554	0.0513985	9.40211
0 ppm	Foliar	0.013418	0.0563177	9.94999
0 ppm	Foliar	0.0095839	0.0217987	6.74092
