# Supplementary material for: Effects of silver nanoparticles on the physiology, stress, and mineral uptake of banana cultivars in vitro and greenhouse
Source: Front Plant Sci. 2025 Aug 12;16:1527137. doi: 10.3389/fpls.2025.1527137 (PMC12378748; doi:10.3389/fpls.2025.1527137)
Supplement: Supplementary file 12 [file Table7.xlsx]

## Sheet: Hoja1
Concentrations	No. sprouts	Height (cm)	No. Leaves	Chlorophyll (CCI)	No.Roots	Root length (cm)
0 ppm	1	1.8	2	8	8	6.5
0 ppm	1	1	2	6.4	5	3.5
0 ppm	0	2.5	3	11.3	5	7.5
0 ppm	1	2	2	7.8	7	5
0 ppm	0	2.2	3	11.8	7	6.2
0 ppm	0	2	3	9.4	7	6.4
0 ppm	0	2.8	3	7	8	6.5
0 ppm	0	1.5	2	11.4	6	5.6
0 ppm	1	3	3	6.3	9	5.5
0 ppm	1	1.5	3	6.9	6	6
0 ppm	0	2.7	3	8.5	4	8.5
0 ppm	1	2	2	7.3	9	5.5
0 ppm	1	2.4	2	8.8	5	4.5
0 ppm	2	1.5	1	2.2	5	3.7
0 ppm	0	1.7	2	8.4	6	5.5
0 ppm	0	2.5	3	4.1	3	7
0 ppm	0	3	2	3.2	6	5.5
0 ppm	0	2.5	3	10.7	9	8
0 ppm	0	2	2	5.9	8	4.7
0 ppm	1	1.8	3	8.8	8	5.2
0 ppm	3	3	2	5	8	8.8
0 ppm	0	2.3	2	11.3	6	5.6
0 ppm	0	2.5	3	10.4	9	7
0 ppm	0	2	2	8.8	3	7.6
0 ppm	0	2.5	3	6	6	6.1
0 ppm	1	2	2	10.3	3	4.2
0 ppm	0	2.5	1	1.8	6	5.1
0 ppm	1	0.7	2	4.2	5	2.8
0 ppm	2	2.5	3	11.8	6	7.9
0 ppm	0	2.5	3	8.4	9	6.6
0 ppm	0	2	3	13.6	7	8.5
0 ppm	0	2.3	3	6.9	4	9.4
0 ppm	1	1.7	3	5	8	5.8
0 ppm	1	2	3	11.4	9	5.7
0 ppm	0	2.5	2	6.2	5	8.5
0 ppm	0	1.5	2	2.8	3	4.4
0 ppm	0	1.2	3	7.1	3	6.6
0 ppm	0	1.3	1	2.9	2	6.7
0 ppm	0	1	1	1.3	3	2.6
0 ppm	0	2	3	3.1	4	3
0 ppm	0	3	3	13.8	8	6
0 ppm	0	3	3	9.9	6	4.3
0 ppm	0	2.5	3	4.9	6	5
0 ppm	0	1.5	2	6.3	3	7.9
0 ppm	0	3	2	2.3	7	6.5
0 ppm	0	2.3	3	3.1	6	5.2
0 ppm	0	2	3	3.4	6	7.3
0 ppm	1	1	2	3.2	6	2.8
25 ppm	0	1.5	2	6.5	3	3.5
25 ppm	1	1	0	1.8	0	0
25 ppm	0	1.3	2	7.6	3	2.5
25 ppm	0	1.5	1	2.1	4	1.5
25 ppm	1	2	2	3	3	1.3
25 ppm	1	1.5	2	2.4	2	3.2
25 ppm	0	1.4	2	8.1	0	0
25 ppm	0	1.7	3	1.4	2	2.5
25 ppm	0	1	1	2.6	4	1.7
25 ppm	0	1.5	2	7.1	2	4.1
25 ppm	0	1	2	7.8	2	2.6
25 ppm	0	1.3	2	1.5	0	0
25 ppm	0	1	1	1.2	0	0
25 ppm	0	1.2	1	3.9	1	0.6
25 ppm	0	1	1	1.8	3	2.5
25 ppm	0	1	1	1.4	0	0
25 ppm	0	1	2	3.3	0	0
25 ppm	0	1.5	2	3	2	3.5
25 ppm	0	2	2	7.5	3	2
25 ppm	0	2	2	7.1	2	3
25 ppm	0	1	1	6.8	3	2.1
25 ppm	0	1.5	1	6.4	2	2.9
25 ppm	0	1.5	2	3.4	2	3
25 ppm	1	1.5	2	5.2	2	2.9
25 ppm	1	1	2	6.1	1	0.6
25 ppm	0	1.5	2	1.6	1	2
25 ppm	0	1	1	4.5	0	0
25 ppm	0	2	2	3.1	1	2.2
25 ppm	0	1	2	3.9	2	1.7
25 ppm	0	1.7	2	9.5	2	2.1
25 ppm	0	1.2	3	1.4	0	0
25 ppm	0	1.1	2	1.3	3	1.8
25 ppm	0	1.1	2	10.6	2	1.3
25 ppm	0	1	1	2.6	3	2.4
25 ppm	1	0.8	1	2.7	3	1.2
25 ppm	1	1.2	1	0	3	2.4
25 ppm	0	0.5	0	0	0	0
25 ppm	0	1.2	0	0	0	0
25 ppm	0	1.4	2	3.1	2	3.6
25 ppm	0	2	2	1.8	3	4
25 ppm	0	1.8	2	2.9	3	2
25 ppm	0	1	2	8	3	3.2
25 ppm	0	1.5	2	2.4	3	2.6
25 ppm	0	1.7	2	4.3	3	3.6
25 ppm	0	1.5	1	1.5	0	0
25 ppm	0	1.5	2	4.2	2	3.8
25 ppm	0	2	2	2.4	0	0
25 ppm	0	1	2	1.3	3	2.5
50 ppm	0	1.8	1	6	3	2.5
50 ppm	0	2.2	2	6.9	4	2.4
50 ppm	0	1.9	1	4.7	3	3.5
50 ppm	0	1.5	1	1.2	2	0.4
50 ppm	0	1	1	0	2	0.9
50 ppm	0	1.4	1	1.3	2	1.3
50 ppm	0	1	2	2.9	2	1.6
50 ppm	0	1.5	1	1.4	3	3.1
50 ppm	1	1.5	0	2.9	2	2
50 ppm	1	0.3	2	0	1	0.5
50 ppm	0	1.2	1	1.9	3	1.4
50 ppm	0	1.9	2	8.4	3	2.1
50 ppm	0	2.1	2	1.2	2	2.3
50 ppm	0	0.7	0	0	2	2.7
50 ppm	0	1.7	2	1.2	2	1.2
50 ppm	0	1.7	2	1.2	2	2
50 ppm	1	0.8	0	0	2	0.3
50 ppm	3	0.6	0	0	2	1.3
50 ppm	2	0.7	1	1.3	2	2
50 ppm	0	1.5	1	1.3	2	2.1
50 ppm	0	1.5	1	1.1	3	3.6
50 ppm	1	1.4	1	5.1	3	1.2
50 ppm	0	2	2	1.2	1	2.3
50 ppm	0	1	0	0	2	1.9
50 ppm	1	1.2	1	1.9	2	0
50 ppm	2	1.4	2	6.7	0	1.6
50 ppm	0	0.4	0	0	2	0.3
50 ppm	3	0.6	1	1.2	1	2.7
50 ppm	3	1.5	1	1.3	1	1.4
50 ppm	0	1.8	2	4.1	2	2.2
50 ppm	1	1.6	2	7.3	2	3.3
50 ppm	0	2	2	5.9	2	2.7
50 ppm	0	1.7	2	4	3	2.8
50 ppm	0	1.5	1	0	0	0
50 ppm	0	1.5	1	1.7	1	0.5
50 ppm	0	1.2	2	7.7	2	1.3
50 ppm	0	2.2	2	7.7	4	0.9
50 ppm	2	1.6	2	4	3	2.8
50 ppm	2	2.5	2	2.7	4	1.6
50 ppm	0	1.2	1	2.4	1	2.9
50 ppm	0	1.2	2	1.5	1	1
50 ppm	0	1	2	1.1	4	1
50 ppm	1	1.7	1	3	1	0.8
50 ppm	1	1.3	1	1.9	2	0
50 ppm	0	1.1	1	4.2	0	1
50 ppm	0	0.7	1	2.3	0	0
50 ppm	0	1.8	2	3.4	3	2.8
50 ppm	1	1.4	2	8.2	3	3.5
100 ppm	0	1.5	2	6.1	1	1.5
100 ppm	0	0.5	1	1.8	0	0
100 ppm	0	0.6	0	0	0	0
100 ppm	0	0.9	1	2.1	0	0
100 ppm	0	1	1	4.9	0	0
100 ppm	0	1.2	1	7.1	4	2
100 ppm	0	1.6	2	3	0	0
100 ppm	0	1.3	2	7.5	2	1.2
100 ppm	0	1.4	2	7.3	4	1.5
100 ppm	0	1.7	2	7.6	2	2
100 ppm	0	1	1	1.6	0	0
100 ppm	0	1.5	2	3.5	1	0.4
100 ppm	0	1.3	2	2.1	1	0.5
100 ppm	0	1.4	2	1.7	1	0.8
100 ppm	0	1.5	1	3.2	1	0.7
100 ppm	0	1.3	2	6.9	1	1.5
100 ppm	0	0.9	2	4.1	2	3
100 ppm	0	1.3	1	1.9	5	2.2
100 ppm	0	1.5	2	2.2	3	3.1
100 ppm	0	1.2	2	9.3	7	2.3
100 ppm	0	0.5	0	0	0	0
100 ppm	0	1.5	1	3.7	1	0.4
100 ppm	0	0.7	1	2.3	1	1
100 ppm	0	1.7	2	5.7	1	2.7
100 ppm	0	1.5	2	6.1	1	3.5
100 ppm	0	1	1	6.3	3	3
100 ppm	1	1	2	5.5	1	1
100 ppm	0	1.6	2	2.6	2	1.5
100 ppm	0	1.5	2	2	1	2.8
100 ppm	0	1	2	12.3	4	3.5
100 ppm	0	0.7	1	2.2	0	0
100 ppm	0	1	2	1.4	1	1.7
100 ppm	0	1.4	2	1.9	3	0.4
100 ppm	0	1.3	2	3.9	0	0
100 ppm	0	1.3	1	5.8	1	1
100 ppm	0	1.9	2	3	1	1
100 ppm	0	1.5	1	1.3	1	1
100 ppm	0	1.5	2	4.8	3	3.5
100 ppm	0	1.6	2	7.2	2	1.2
100 ppm	0	1.4	2	1.3	1	2
100 ppm	0	1.9	2	2.4	0	0
100 ppm	0	2	1	1.5	0	0
100 ppm	0	2	2	3.7	2	0.5
100 ppm	0	1.6	2	4.8	0	0
100 ppm	0	1.5	2	2.7	1	3.8
100 ppm	0	1.9	2	3.9	3	3
100 ppm	0	1.4	2	6.7	0	0
100 ppm	0	1.6	2	3.8	1	0.7
